# Supplementary material for: Systemic Administration of Pegylated Arginase-1 Attenuates the Progression of Diabetic Retinopathy
Source: Cells. 2022 Sep 16;11(18):2890. doi: 10.3390/cells11182890 (PMC9497170; doi:10.3390/cells11182890)
Supplement: Supplementary file 1 [file cells-11-02890-s001.zip]

Archive with 1 entries (1 files):
- cells-1905022-supplementary.pdf
